# Supplementary material for: IL-6 Receptor Blockade Increases Circulating Adiponectin Levels in People with Obesity: An Explanatory Analysis
Source: Metabolites. 2021 Jan 29;11(2):79. doi: 10.3390/metabo11020079 (PMC7911215; doi:10.3390/metabo11020079)
Supplement: Supplementary file 1 [file metabolites-11-00079-s001.zip]

Archive with 1 entries (1 files):
- metabolites-1066656-supplementary.pptx
